# Supplementary material for: Fabrication of Silk Hydrogel Scaffolds with Aligned Porous Structures and Tunable Mechanical Properties
Source: Gels. 2023 Feb 24;9(3):181. doi: 10.3390/gels9030181 (PMC10048404; doi:10.3390/gels9030181)
Supplement: Supplementary file 1 [file gels-09-00181-s001.zip]

Archive with 1 entries (1 files):
- gels-2240446-supplementary.pdf
